# Supplementary material for: Fine Physical and Genetic Mapping of Powdery Mildew Resistance Gene MlIW172 Originating from Wild Emmer (Triticum dicoccoides)
Source: PLoS One. 2014 Jun 23;9(6):e100160. doi: 10.1371/journal.pone.0100160 (PMC4067302; doi:10.1371/journal.pone.0100160)
Supplement: Table S1 — Phytopathology test of MlIW172 and some known powdery mildew resistance genes to 15 Chinese Bgt isolates. (XLS) [file pone.0100160.s001.xls]

## Sheet: Sheet2
Pm	Host	E01	E05	E06	E07	E11	E13	E15	E16	E18	E20	E23	E30	E32	E49	E50
-	Chancellor	4	4	4	4	4	4	4	4	4	4	4	4	4	4	4
1a	Axminster/8cc	4	4	4	4	4	4	4	4	4	4	4	4	4	4	4
1c	MIN	4	0；	0;	0;	0;	0;	3	0;	0;	0	0;	0;	0	0	0;
MlIW172	IW172	0;	0;	0	0	0;	0;	0	0	0;	4	0;	0	0	0;	0
2	Ulka/8cc	0;	0;	0;	0;	0;	0;	0;	0;	0;	4	0;	0;	4	0;	0;
3a	Asosan/8cc	4	3	4	4	4	4	0	4	4	4	4	4	4	4	3
3b	Chul/8cc	4	4	1	2	0;	2	0;	4	4	4	4	4	4	4	4
3c	Sonora/8cc	4	4	4	4	4	4	0	4	4	4	4	4	4	4	4
3d	Kolibri	4	4	4	4	1	4	1	3	4	4	3	3	4	4	4
3e	W150	4	4	4	4	4	4	4	4	4	4	4	4	4	4	4
3f	Mich. Amber/8cc	4	0;	0	4	0;	0;	3	3	4	4	0	0;	4	0	0
4a	Khapli/8cc	0	0;	0	0	0;	0	3	1	4	4	0	0;	0	0	0
4b	Armada	0;	0;	1	3	0;	0;	0;	1	4	4	0;	0;	0;	1	3
5	Hope/8cc	4	4	4	4	4	4	3	4	4	4	4	4	4	4	4
6	Timgalen	4	4	4	4	4	4	3	4	4	4	4	4	4	4	3
6	Coker 747	4	4	4	4	4	4	3	4	4	4	4	4	4	4	4
7	CI14189	4	4	4	4	4	4	4	4	4	4	4	4	4	4	4
8	Kavkaz	4	4	4	4	4	4	4	4	4	4	4	0;	2	3	2
12	Wembley	0;	0;	0;	0	0;	0;	0;	0;	0;	0	0;	0;	0;	0	0;
13	R4A	0	2	2	0;	2	0	0;	0	0;	2;	2	0	0;	0;	2
16	Brigand	0	0	0;	0;	0;	0	0	0;	0;	0;	0;	0;	0;	0;	0;
17	Amigo	4	4	4	4	4	3	3	1	4	4	4	3	3	4	4
19	XX186	—	3	4	4	4	4	0;	4	4	4	4	4	4	4	4
20	PI583795	4	1	2	3	2	4	0;	4	3	3	2	3	1	4	0;
21	Yangmai5/Sub.6V	—	0;	0	0	0;	0;	0；	0;	0;	0；	0;	0；	0;	0;	0;
23	81-7241	0	0;	0;	1	0;	0	1	0;	4	4	0	0;	0;	0;	0;
24	Chiyacao	3	4	2	1	3	3	3	2	2	4;	0;	0;	4	3	4
25	NCA5	4	3	4	3	4	3	0	3	4	3	3	3	3	4	2
30	5P27	0;	0;	0;	0;	0;	0;	0;	0;	4	4	0;	0;	0;	0;	0;
34	NCD7	4	3	3	4	3	3	0	4	4	4	4	4	4	4	3
35	NCD3	3	3	3	3	3	4	1	0;	1	3	1	3	2	2	3
XBD	Xiaobaidongmai	0	1	4	2	4	4	1	1	1	2	0;	0;	0;	0;	1
Note:	0, 0;, 1, 2, 3 and 4 represent no visible symptoms, necrotic flecks, highly resistant, resistant, susceptible and highly susceptible reactions, respectively
